# Supplementary material for: The association between baseline persistent pain and weight change in patients attending a specialist weight management service
Source: PLoS One. 2017 Jun 12;12(6):e0179227. doi: 10.1371/journal.pone.0179227 (PMC5467875; doi:10.1371/journal.pone.0179227)
Supplement: S1 Appendix — (XLSX) [file pone.0179227.s001.xlsx]

## Sheet: Sheet1
Baseline Weight (kg)	Age (years)	Sex (0 = F, 1 = M)	Index of Mulitple deprivation (1=most deprived, 2=least deprived)	Depression	Weight change (kg)	Pain severity group (0=none-to-mild, 1=moderate, 2=severe)
117	19	0	6		-0.4
134	30	0	4	8	-6.4
188.8	49	1	1	11	-3.6
180.8	51	1	2	2	-2
102.7	54	0	2	15	-10.6
152.8	60	1	1		-3.8
127.8	62	0		14	0
129	70	1	7	6	1.6
143.8	77	1	1	12	-22.2
100.8	17	0	6	8	-6.8	0
134.2	30	0	2	11	-6.6	0
134.6	36	0	1	9	-8	0
110.8	38	0	9	12	-5.6	0
133	39	0	2	9	-8	0
160.2	39	1	2	2	-11.2	0
143.6	42	0	1	3	0.9	0
125.8	43	0	9	5	-5.8	0
123.1	45	0	1	8	-9.3	0
153.2	47	0		8	-14.2	0
147.2	49	0	4	10	-16.8	0
130.8	50	1	1	3	-3.8	0
113.2	51	0	5	6	-2.6	0
106.6	53	0		10	-5.4	0
152	56	1	10	8	-2.2	0
110.8	59	1	1	8	2.4	0
121.6	62	0	3	10	-4.8	0
110.6	65	0	6	3	-1	0
162	29	0	6	18	-27	1
142.7	30	0	1	2	-10.7	0
118.8	31	0	6	11	2.6	0
167.6	31	0	2	8	-30.2	0
115	32	0	2	6		1
109.8	33	0	7	11		1
115	34	0	1	10	0.4	1
124.2	38	0	3	2	-6.8	0
142.6	41	0	7	1	-6	1
134.7	43	0	1	10	-6.5	1
177.2	44	1	9	14	-0.2	1
84.8	45	0	1	4	0.86	0
137.5	45	0	1	10	-4.5	1
163.6	45	0	7	8	-21.4	0
98	46	0	3	5	-11.9	0
154.8	46	1	3	7	-10.1	1
116.8	49	0	1	13	-7.6	0
119.4	49	0	3	7	-8.6	1
144.8	49	1	2	3	-8.4	1
116	50	1	8	13	-6.2	1
143.6	50	0	9	11	-11.1	0
160.6	50	1	1	2	-11.2	0
91.2	51	0	8	12	-4.8	1
116	51	1		13	-6.2	1
119.6	51	0	4	8	-2.6	1
142	51	1	7	7	-20.6	0
144.8	51	0	8	10	-14.2	1
110.2	53	0	8	6	-2.6	1
119.6	53	0		7	-21.8	1
95	54	0	4	10		0
110.2	54	0	8	6	-2.6	1
149.4	55	0	8	7	-8.4	1
102	56	1	1	5	-20	1
118.3	57	0	3	10	-3.1	1
153.6	57	1	1	9	-12	1
119.8	58	0	7	3	-12.8	1
136.8	58	0	1	10	-20	1
125.3	59	0	5	0	-12.3	1
130.8	59	0	1	6	-14.8	1
140.2	60	1	5	8	0.4	1
101	61	1	2	11	-1.8	1
109.4	61	0		11	-2.4	0
109.6	61	0	2	2	-7	1
111.6	64	0	4	11	-18.6	1
111.8	64	0	1	3	-3.8	1
111.4	65	1	1	7	-2.4	1
111.6	65	0	4	11	-18.6	1
121.2	65	1	7	6	0	1
142.8	65	1	3	3	-9.9	1
157.8	67	1	1	5	-1.3	1
98.5	68	0	1	0	-0.7	0
103.8	71	0		3	-3.8	1
120.8	72	0	7	7	-19.4	1
123	32	0	3	2	-3.4	0
176.2	33	1	3	6	-1.6	0
102	45	0	5	13	-7	0
122.6	46	1	4	0	-1.2	0
118.6	55	0	5	11	6	0
138.4	62	1	1	3	-27.2	0
102.6	63	1	1	7	7.6	0
136.8	60	1		5	-19.8
183	30	1	4	11	12.8	2
102.2	33	0	6	11	-6.4	1
138.2	33	0	1	11	-25.2	2
144.6	34	0	5	6	-7	1
120.6	35	0	1	11	-3	1
175.2	37	1	3	18	-2.2	2
112	39	0	2	14	-6	2
111.4	43	0	2	12	-3.4	2
141.9	44	1	1	12	-58.3	2
87.6	45	0	9	2	52.1	2
135.8	46	1	1	8	-4.8	1
134.8	48	0	1	11	61	2
105.6	49	0	8	12	-4.5	1
128	50	1	1	15	-9.8	2
106	51	0	1	12	-10.2	2
97.2	52	0	1	17	-9	2
97.8	52	0	1	2	-10.8	2
109.6	52	0	8	16	-7.6	2
125	53	0	2	14	-10.7	2
148	53	1	1	11	1.6	2
154	55	0	1		-16.2	2
116.4	56	1	1	15		2
159	56	0	4	13	4.2	2
111.6	57	0	5	9	-4.8	2
126	57	1	1	11	-5.4	2
118.6	58	0	9	1	-17	1
144.4	58	0	10	13	1.6	2
109	59	0	1	11	-11.4	2
138.4	59	0	1	16	6	2
134.4	60	0	1	7	-11.4	2
141.6	60	0	3	6	-13.5	1
145.5	62	0	1	10	-4.1	2
105.2	63	0	1	12	-5.2	2
106.8	63	0	9	10	-5.7	2
126	63	0	2	7	-18.8	2
136	63	1	8	10	-2.4	2
92	64	1	9	3	-0.4	2
139.2	64	1	1	0	-0.8	1
113.2	65	0	1	3	-1.4	1
97	66	0	1	11	-8	2
123.8	66	1	1	5	0.6	2
76.2	68	0	2	8	-0.4	2
130.6	68	0		13	-9.4	2
88.4	69	0	5	8	-4	2
110	69	0	7	7	5	2
109.8	72	0	1	6	-2.2	2
115.8	72	1	3	5	-7	2
104.2	73	0	8	6	-0.6	2
104.2	73	0	8	3	-0.6	2
108.2	73	0	2	10	-1.6	2
119	28	0	1	3	-2.4	0
170.2	28	0		2	-10.8	0
95	39	0	3	0	0.2	0
139.7	40	0	1	1	-11.3	0
108.4	48	1	7	10	-0.2	0
136.6	54	0	5	8	-7.4	0
128	56	1	10	1	-12.2	0
132.6	57	1	7	3	-9.4	0
97.2	68	0	1	2	1	0
153	34	0	1	10	-10.6	2
143.7	38	0	6	20	7.1	2
206.6	40	1	4	15	-0.2	2
130.4	41	0	1	12		2
179.6	43	0	8	10	-9.8	1
129.8	46	0	1	10	-2.6	2
102.4	48	0	5	7	-3.4	2
149.8	53	1	1	11	-11.1	2
156.2	53	0	2	6	-14	2
123.5	55	0	4	12	-7.9	2
131	55	0	8	7	-4.8	2
116	57	1	1	15	-3.9	2
153.2	59	0	6	18	-16.2	2
162	59	0	1	6	-13.9	2
101.6	62	0		1	-2.2	2
149.3	64	1	1	10	-34.1	2
169.5	65	1	3	5	0.5	2
102.4	66	0	2	7	-10.6	2
153.4	67	0		8	1.8	2
114.6	73	0	5	9	-1.4	2
